# Supplementary material for: EvAM-Tools: tools for evolutionary accumulation and cancer progression models
Source: Bioinformatics. 2022 Oct 26;38(24):5457–9. doi: 10.1093/bioinformatics/btac710 (PMC9750106; doi:10.1093/bioinformatics/btac710)
Supplement: btac710_Supplementary_Data [file btac710_supplementary_data.zip]

Archive with 3 entries (2 files):
- btac710_Supplementary_Data/
- btac710_Supplementary_Data/evamtools_examples.pdf
- btac710_Supplementary_Data/evamtools_methods_details_faq.pdf
